# Supplementary material for: Matrix-Free High-Resolution Atmospheric-Pressure SALDI Mass Spectrometry Imaging of Biological Samples Using Nanostructured DIUTHAME Membranes
Source: Metabolites. 2021 Sep 15;11(9):624. doi: 10.3390/metabo11090624 (PMC8468348; doi:10.3390/metabo11090624)
Supplement: Supplementary file 1 [file metabolites-11-00624-s001.zip]

Archive with 1 entries (1 files):
- metabolites-1322067-supplementary.pdf
